# Supplementary material for: Structural Characterization and Ameliorative Effects of Mesona chinensis Benth Polysaccharide Against Deoxynivalenol-Induced Oxidative Stress in Intestinal Epithelial Cells
Source: Nutrients. 2025 Aug 9;17(16):2592. doi: 10.3390/nu17162592 (PMC12389029; doi:10.3390/nu17162592)
Supplement: Supplementary file 1 [file nutrients-17-02592-s001.zip]

Archive with 1 entries (1 files):
- nutrients-3739027-supplementary.pdf
